# Supplementary material for: Experimental warming increases ecosystem respiration by increasing above-ground respiration in alpine meadows of Western Himalaya
Source: Sci Rep. 2021 Jan 29;11:2640. doi: 10.1038/s41598-021-82065-y (PMC7846769; doi:10.1038/s41598-021-82065-y)
Supplement: Supplementary file 1 — Supplementary Information 1. [file 41598_2021_82065_MOESM1_ESM.xlsx]

## Sheet: Title page
Title:	Experimental warming increases ecosystem respiration by increasing above-ground respiration in alpine meadows of Western Himalaya
Author list:	Pankaj Tiwari1, Pamela Bhattacharya1, Gopal Singh Rawat1, Ishwari Datt Rai2, Gautam Talukdar1*
Supplementary information:	Raw data used for analysis
Author affiliation:	1Wildlife Institute of India, Dehradun Uttarakhand, India, 248001
	2Indian Institute of Remote Sensing, ISRO, Dehradun Uttarakhand, India 248001
Corresponding author:	gautamtalukdar@gmail.com

## Sheet: Temperature (data logger)
	Daily mean air temperature ºC at 30 cm above ground				Daily mean soil temperature ºC at 5 cm depth
	HM		SM		HM		SM			Note: Warming data is daily mean of all 5 OTCs
Date	control	warming	control	warming	control	warming	control	warming
2019-05-01	0.624167	0.794308	-0.0685833	0.676275	1.59421	3.02053	2.1195	3.19689
2019-05-02	3.11733	4.85755	2.21992	4.49948	1.07887	3.81166	1.61271	4.05087
2019-05-03	2.84996	5.0903	2.25179	4.77043	3.44246	6.73832	3.51838	7.2959
2019-05-04	3.34896	5.57845	2.54296	5.2088	4.24979	7.71714	4.24063	8.1403
2019-05-05	2.96067	5.42501	2.48788	5.21568	4.83383	8.03285	4.67958	8.33182
2019-05-06	5.09258	7.32629	4.11329	7.07029	5.35179	8.86031	5.05983	8.96978
2019-05-07	3.89863	5.97769	3.17712	5.77351	5.27896	8.92963	4.90583	8.95502
2019-05-08	5.586	7.74997	4.79225	7.4228	6.05967	9.32816	5.57683	9.27346
2019-05-09	7.57183	9.52798	6.44596	8.82154	6.30475	10.0136	5.99296	9.69537
2019-05-10	4.95613	6.19059	3.82346	5.85809	5.79383	9.07907	5.63708	8.85078
2019-05-11	1.52387	3.21363	1.00137	3.24886	5.26937	7.25027	4.57342	7.4044
2019-05-12	2.87333	4.76143	2.34092	4.51704	6.01317	8.11537	5.37612	8.36703
2019-05-13	4.5855	6.9103	3.90971	6.69434	7.47583	9.75605	6.69546	9.77629
2019-05-14	2.26638	4.06694	1.95008	3.91359	6.95662	8.66882	6.37846	8.58173
2019-05-15	4.54163	6.11538	3.19712	5.72287	6.47679	9.1159	5.78075	8.99739
2019-05-16	3.45238	5.49941	3.07275	5.4307	6.65104	9.49344	6.16708	9.54205
2019-05-17	4.31483	5.71713	3.04221	5.62416	6.46933	9.34451	6.02792	9.23523
2019-05-18	4.66008	6.30566	3.7485	5.98274	6.90233	10.0035	6.45	9.84276
2019-05-19	5.42392	6.56226	4.30967	6.38013	6.94475	9.99852	6.61354	9.82306
2019-05-20	4.63425	5.15197	3.85058	5.31971	5.85696	8.87462	5.57542	8.60235
2019-05-21	6.15892	7.42753	5.35275	7.46011	6.75638	9.87322	6.41067	9.8098
2019-05-22	5.296	6.2531	4.68204	6.19424	6.49587	9.44565	6.26525	9.31172
2019-05-23	4.68642	5.33833	3.35767	5.07649	5.98583	8.30522	5.68283	8.12903
2019-05-24	1.553	1.45565	1.04892	1.44806	4.23192	5.17402	3.70767	4.83317
2019-05-25	3.66925	5.35417	2.84017	5.08339	5.68813	7.69434	4.90179	7.64731
2019-05-26	6.70946	8.10119	5.98021	8.0152	6.91883	9.56172	6.13167	9.58299
2019-05-27	6.17358	7.62787	5.54233	7.50709	7.08442	10.1112	6.46283	10.0108
2019-05-28	6.25896	7.37818	5.37167	7.43539	6.82396	10.1001	6.46725	9.9588
2019-05-29	7.83721	8.82803	6.61858	8.67642	7.33379	10.923	6.68221	10.401
2019-05-30	9.06371	10.8715	8.22892	10.6247	8.47825	12.0252	7.95108	11.5405
2019-05-31	9.42512	10.8545	8.52367	10.7983	9.19	12.6505	8.69875	12.2456
2019-06-01	9.25763	10.3597	8.18779	10.3529	9.31033	12.7886	8.90792	12.4412
2019-06-02	9.16662	10.5689	8.25071	10.8271	9.93867	13.2575	9.41388	12.8535
2019-06-03	9.36904	10.2387	8.17408	10.3917	10.1454	13.3752	9.55267	13.151
2019-06-04	10.3207	11.2579	9.12279	11.4872	10.7401	13.8184	10.1183	13.6509
2019-06-05	10.1078	11.6649	9.47175	11.734	10.7054	13.9506	10.1181	13.6136
2019-06-06	5.64221	6.43124	5.11792	6.52817	9.07217	11.6663	8.41129	11.2952
2019-06-07	8.02183	9.2179	7.11425	9.58578	9.40946	12.5389	8.79033	12.1987
2019-06-08	8.06642	9.17955	7.42325	9.32379	9.8275	12.8796	9.40317	13.0849
2019-06-09	8.43104	9.61997	8.01387	10.2446	9.97592	13.0321	9.47683	13.4148
2019-06-10	10.7917	11.6375	9.71788	11.8944	10.5903	13.5755	10.352	14.1168
2019-06-11	8.51421	8.93274	7.2235	9.2728	10.3618	13.0013	9.98496	13.7329
2019-06-12	7.63429	9.12956	7.25142	9.6252	10.8919	12.8487	10.6079	13.3027
2019-06-13	8.61558	9.93999	7.97725	10.3451	11.245	13.4161	10.6653	14.1745
2019-06-14	9.72837	11.0935	9.28658	11.5796	11.7738	13.8497	11.5526	14.9965
2019-06-15	8.88021	9.81857	8.17254	10.4053	11.9093	13.9524	11.6997	15.1284
2019-06-16	5.53725	6.03548	4.94379	6.47234	9.66767	10.9198	9.36638	11.1978
2019-06-17	8.46008	9.95951	7.35729	10.1025	11.2918	12.5857	10.8393	13.3726
2019-06-18	3.62829	4.58967	2.81617	4.52804	9.73896	10.6415	8.81817	10.4863
2019-06-19	7.609	9.17662	6.57667	9.55159	10.6356	12.2884	9.98737	13.0104
2019-06-20	8.14575	9.92038	7.04492	10.3932	12.0999	13.5234	11.4235	14.3241
2019-06-21	6.25979	7.64752	5.96967	8.10709	11.1071	11.9	10.4013	12.4709
2019-06-22	8.62538	9.88772	7.71762	10.1794	11.3123	12.4011	10.8911	13.4964
2019-06-23	10.3656	11.4666	9.27104	12.0074	13.0647	14.3305	12.7741	15.775
2019-06-24	9.32267	11.0755	8.89621	11.1147	12.8519	14.2778	12.5121	14.91
2019-06-25	8.65521	9.71967	8.40487	9.82373	12.0439	12.685	11.6806	13.1006
2019-06-26	9.34421	10.4413	7.75288	10.7936	12.9896	14.028	12.0662	14.2708
2019-06-27	8.08654	9.20379	7.68213	9.49516	11.6974	12.7707	11.0413	13.2596
2019-06-28	9.61529	11.2342	9.39029	11.9817	12.6831	14.0034	12.3545	15.0309
2019-06-29	11.1103	11.8561	9.78938	12.4538	13.3515	14.6596	13.1919	16.0406
2019-06-30	10.2993	11.3406	9.22029	11.8815	13.863	15.1721	13.5412	16.3409
2019-07-01	10.0406	11.1617	9.34388	11.6861	13.3777	14.5764	13.2435	16.0714
2019-07-02	9.96321	11.1797	10.0642	11.6586	12.87	13.4516	12.963	14.5163
2019-07-03	12.0809	12.6015	10.997	13.2973	13.764	14.7204	13.9128	16.4555
2019-07-04	8.04037	7.59697	7.59492	7.90747	11.2203	11.7048	11.1061	12.2128
2019-07-05	10.1018	10.2122	9.15867	10.4493	11.8079	12.2668	11.7895	12.6228
2019-07-06	11.0332	11.8325	9.72	12.372	13.2768	14.0227	13.0952	14.8041
2019-07-07	11.8098	13.7893	11.2369	13.9766	14.9397	15.6082	14.8484	16.8954
2019-07-08	11.0593	12.264	10.9316	12.3712	14.4281	14.7308	14.3324	15.4295
2019-07-09	10.0136	10.746	9.57408	10.6964	13.4318	13.5173	13.1449	13.8952
2019-07-10	10.9607	11.9669	10.6188	12.2206	13.7004	13.7778	13.7613	14.5303
2019-07-11	10.9937	12.0363	10.2804	12.225	14.1387	14.2203	13.9841	15.0107
2019-07-12	10.155	11.1349	9.8325	11.1566	13.3251	13.3301	13.2144	14.0075
2019-07-13	9.36971	10.1664	8.61008	10.1128	12.8115	13.0917	12.3698	13.3711
2019-07-14	9.4155	11.2427	8.85133	11.4307	13.9864	13.5016	13.3908	15.2974
2019-07-15	8.80312	10.1221	8.05646	10.0838	13.7311	12.7537	12.8997	14.4274
2019-07-16	6.62121	7.16787	6.46213	7.04659	11.6322	10.8962	10.86	11.389
2019-07-17	8.51554	9.4003	8.12638	9.46958	11.9625	11.0764	11.5915	11.9287
2019-07-18	9.94725	10.5457	8.79754	10.894	12.8074	12.1441	12.4237	13.6991
2019-07-19	8.40092	9.31152	8.36225	9.42995	12.0802	11.346	11.7256	12.4882
2019-07-20	9.46371	10.5819	8.94092	10.9222	13.1112	12.3604	12.7665	14.2557
2019-07-21	10.5433	11.3087	9.56442	11.8197	13.0386	12.6128	12.8462	14.8829
2019-07-22	12.016	13.7918	11.4116	14.1611	14.5703	13.8905	14.551	16.8502
2019-07-23	11.746	12.6461	11.013	13.0548	14.6944	14.0993	14.6701	16.7932
2019-07-24	13.0728	14.4807	12.2892	14.7028	15.0836	14.5505	15.0853	17.2406
2019-07-25	11.282	12.9596	10.84	12.9923	15.2754	14.3225	15.2039	16.5897
2019-07-26	11.059	12.6519	10.6587	12.7971	15.2956	14.0744	15.0323	15.9074
2019-07-27	10.095	10.8467	9.5955	10.8977	14.2625	13.1427	13.805	14.2874
2019-07-28	12.4262	14.6112	12.1679	14.8724	15.9276	15.0035	15.6936	17.5155
2019-07-29	12.9741	14.3254	12.1971	14.4906	16.4773	15.4609	16.1671	18.3449
2019-07-30	13.1537	15.2229	12.9108	14.9191	17.2772	16.0684	17.0093	18.7339
2019-07-31	11.908	13.4606	11.6016	13.3281	16.612	15.2239	16.112	17.3612
2019-08-01	10.6758	11.6836	10.1834	11.4588	15.4584	14.329	14.6222	15.8604
2019-08-02	11.1034	12.286	10.4217	12.1884	15.5353	14.3297	14.7837	16.0299
2019-08-03	10.2004	11.2016	10.0622	11.1311	14.4939	13.2947	13.9588	14.4462
2019-08-04	12.8802	15.0835	12.7283	15.1934	16.4155	15.0926	15.7799	17.4501
2019-08-05	13.4091	15.769	13.097	15.6635	17.4422	16.0696	16.8524	18.9642
2019-08-06	10.5325	11.3862	10.3243	11.2471	15.4467	14.1229	14.7484	15.6103
2019-08-07	10.0412	10.7275	9.59229	10.4678	14.5075	13.3375	13.7202	14.367
2019-08-08	11.9663	12.8518	11.3692	13.0365	15.1899	14.1466	14.6394	15.6804
2019-08-09	10.6204	11.2405	10.6714	11.8216	14.2993	13.0174	13.8617	14.353
2019-08-10	12.2193	13.5369	11.4444	13.7799	15.628	14.576	14.8641	16.492
2019-08-11	12.9712	15.3555	12.9801	15.3589	16.986	15.716	16.162	18.0972
2019-08-12	12.7919	14.7336	12.5685	14.407	16.9624	15.7661	16.044	18.1687
2019-08-13	12.869	14.8615	12.4675	14.6051	17.6653	16.1532	16.6262	18.7567
2019-08-14	11.1775	12.161	10.4374	11.9089	16.027	14.8684	15.0358	16.2915
2019-08-15	11.557	12.4835	10.786	12.3973	15.9862	14.7372	14.9891	16.0429
2019-08-16	10.6262	11.3388	10.4778	11.4551	15.0098	13.848	14.2373	14.8506
2019-08-17	10.6362	11.8261	10.3676	11.6908	15.3212	14.0961	14.3738	15.2499
2019-08-18	5.48317	5.45742	5.19242	5.53331	10.9831	10.2488	9.97467	10.1811
2019-08-19	9.17196	10.1534	8.78896	10.4317	11.9246	11.2946	10.9567	12.3876
2019-08-20	8.85829	9.78506	8.12042	10.3161	13.0445	12.2468	11.8665	13.8846
2019-08-21	8.33267	9.23453	7.95346	9.76949	12.7319	12.0479	11.7259	13.8211
2019-08-22	7.38992	8.07873	7.04463	8.14735	12.0909	11.3365	11.4515	12.3988
2019-08-23	10.8498	11.9691	10.0609	11.9875	13.3482	12.4962	12.5724	14.052
2019-08-24	11.4211	13.085	10.8947	13.0675	14.7195	13.6147	13.6149	15.5171
2019-08-25	10.2149	11.9752	10.4596	11.4891	15.0858	13.628	14.0302	15.0428
2019-08-26	9.68625	10.8505	9.34537	10.461	14.088	12.8289	12.9648	13.7884
2019-08-27	10.2173	11.6198	9.96762	11.6658	14.2427	13.2742	13.1229	14.2764
2019-08-28	12.2479	14.0966	11.8296	14.0229	15.6002	14.5203	14.3113	16.0818
2019-08-29	12.2117	13.7931	11.7723	13.9331	15.9945	14.998	14.7647	16.8644
2019-08-30	12.0811	14.5304	12.1296	14.1826	16.7449	15.4372	15.6749	17.202
2019-08-31	10.8237	12.3575	10.6148	12.3453	15.3923	14.581	14.4958	15.8463
2019-09-01	10.4503	11.7755	10.3092	11.6476	15.3612	14.2268	14.3134	15.336
2019-09-02	11.5339	13.8095	11.3488	13.5137	16.192	14.9337	14.867	16.2816
2019-09-03	12.2533	13.8758	11.7985	13.635	16.2903	15.4234	15.1358	16.7102
2019-09-04	11.69	13.4153	11.9423	13.3866	16.1038	15.1049	15.162	16.2676
2019-09-05	12.0484	13.7794	11.5211	13.5762	15.0954	15.4291	15.0755	16.2154
2019-09-06	12.3886	14.3754	12.114	14.4175	15.3815	16.0404	15.5035	17.2448
2019-09-07	12.0973	13.838	11.7982	13.8742	15.2538	16.0635	15.3612	17.1855
2019-09-08	12.0653	13.6957	11.442	13.4518	15.233	16.0045	15.1416	17.0865
2019-09-09	11.3635	13.1978	11.3846	13.1391	14.6903	16.0386	14.7819	16.8723
2019-09-10	11.4705	13.3693	11.4733	13.5036	14.5018	16.1474	14.6916	16.8629
2019-09-11	11.0295	13.046	11.1272	13.1591	14.4217	15.8284	14.6302	16.8703
2019-09-12	10.8752	13.0041	11.3587	12.9576	14.3025	15.9378	14.5225	16.7902
2019-09-13	9.96967	12.0012	10.0309	11.9972	13.9426	15.4296	13.9864	16.4206
2019-09-14	10.5563	12.4649	10.5484	12.5305	14.0239	15.8416	14.0069	16.5387
2019-09-15	10.5328	12.354	10.5751	12.4929	14.0385	16.0142	14.004	16.54
2019-09-16	8.47412	10.2621	8.27275	10.2341	13.1365	14.7425	12.9188	15.7067
2019-09-17	6.6305	8.7402	6.93912	8.94052	12.3018	14.019	11.9581	14.905
2019-09-18	7.38154	9.52119	7.62721	9.50444	11.8704	13.8772	11.6666	14.5049
2019-09-19	7.63087	10.1997	7.98596	10.1266	12.5313	13.9044	12.3102	15.1869
2019-09-20	6.69083	8.08852	6.57125	8.0528	12.2023	13.1464	11.9173	14.3598
2019-09-21	5.97154	7.35971	5.83629	7.71655	10.7713	11.8722	10.2976	12.9737
2019-09-22	5.85733	6.69457	5.95454	6.90307	9.90204	10.8108	9.831	11.5527
2019-09-23	7.99804	9.79621	7.86604	9.81672	11.0832	12.4079	10.7957	12.9308
2019-09-24	7.81637	10.1847	8.82104	10.3286	11.0027	12.7195	11.055	13.4527
2019-09-25	9.38104	11.5071	9.63033	11.4799	12.0934	14.3297	12.0738	14.5814
2019-09-26	8.60029	10.4171	8.54533	10.6259	12.281	13.9761	12.3157	14.8174
2019-09-27	7.76746	8.95899	7.19267	9.27472	11.9475	13.0285	11.7514	13.9359
2019-09-28	6.67958	7.94276	6.37725	7.63857	11.1521	12.086	10.7007	12.5508
2019-09-29	5.4405	6.52712	5.42612	6.38904	10.2616	10.8014	9.79133	11.1565
2019-09-30	5.11317	5.89404	4.72783	5.63892	9.72092	10.2489	9.12962	10.4138
2019-10-01	4.451	6.54047	4.67317	6.49578	9.67992	10.6658	8.90308	10.9467
2019-10-02	3.86704	5.71797	3.73871	5.78771	8.85437	9.80654	8.11087	10.2102
2019-10-03	3.42246	5.37598	4.0255	5.45281	7.82008	9.24581	7.17992	9.65138
2019-10-04	2.50413	3.48417	2.21029	3.28495	7.47896	8.56037	6.87312	8.64056
2019-10-05	2.33058	4.54576	2.91983	4.59039	7.56171	8.49877	6.74842	8.71381
2019-10-06	3.81592	5.94314	5.25087	6.35073	7.29921	8.83983	7.04708	9.28236
2019-10-07	2.20408	3.02579	2.63917	3.15588	6.64871	7.61455	6.83558	8.36948
2019-10-08	2.21329	4.44079	3.07617	4.59324	5.81712	7.60358	5.6665	8.12417
2019-10-09	2.39517	5.00534	3.01329	4.83871	6.63204	8.39651	6.47946	9.08002
2019-10-10	2.69583	5.3055	3.40842	5.38103	6.45104	8.4806	6.6295	9.07432
2019-10-11	2.19129	4.87458	3.4465	5.1524	6.29937	8.30658	6.68942	9.15053
2019-10-12	1.978	4.76585	3.36675	5.1277	6.341	8.37391	6.96983	9.27389
2019-10-13	2.20108	5.11179	3.63612	5.30693	6.15371	8.45967	6.90979	9.18622
2019-10-14	2.76325	5.57438	3.96017	5.62778	6.07358	8.44065	6.94679	9.08383
2019-10-15	1.37737	4.18575	2.90063	4.42292	6.047	8.36969	6.91313	9.16726
2019-10-16	2.09308	4.87683	3.76808	5.38952	5.56746	7.88575	6.88546	8.96213
2019-10-17	1.54517	4.17356	2.49617	4.45732	5.591	7.95148	6.83596	8.9146
2019-10-18	0.890958	3.37068	1.84	3.43015	5.15229	7.56688	6.20483	8.3591
2019-10-19	-0.00216667	1.73474	0.581833	2.23408	4.75667	6.98429	5.73517	7.70785
2019-10-20	-0.704125	1.64102	0.0785417	1.75646	3.91413	6.55397	4.78096	6.9706
2019-10-21	0.21125	2.96744	1.35475	3.05201	4.25054	6.55488	5.14129	7.2447
2019-10-22	1.42196	4.24513	2.46692	4.3321	3.988	6.54703	5.06429	7.15833

## Sheet: ER, SR & microclimate
Abbreviation	Meaning		Herbaceous Meadow											Sedge Meadow
T.I.	Time interval		Month	Plot	T.I.	Tm	ER	ST (ER)	SWC (ER)	SR	ST (SR)	SWC (SR)		Month	Plot	T.I.	Tm	ER	ST (ER)	SWC (ER)	SR	ST (SR)	SWC (SR)
Tm	Treatment		May	1(2016)	1	Warming	3.2	6.94	0.354	2.72	7.03	0.36		May	1(2016)	1	Warming	2.65	7.83	0.384	1.77	7.83	0.387
ER	Ecosystem respiration µmol m-2 s-1		May	1(2016)	1	Warming	3.25	6.97	0.356	2.54	7.07	0.361		May	1(2016)	1	Warming	2.77	7.76	0.386	1.9	7.88	0.387
ST (ER)	Soil temperature °C at 5 cm depth during ER measurement		May	1(2016)	2	Warming	5.65	7.96	0.416	1.12	7.93	0.422		May	1(2016)	2	Warming	3.94	9.97	0.4	2.47	10.06	0.4
SWC (ER)	Volumetric soil water content at 5 cm depth during ER measurement m3 m-3		May	1(2016)	2	Warming	5.22	7.95	0.417	1.44	7.87	0.42		May	1(2016)	2	Warming	3.96	10	0.4	2.54	10.07	0.399
SR	Soil respiration µmol m-2 s-1		May	1(2016)	1	Control	2.41	6.7	0.437	2.43	6.54	0.437		May	1(2016)	1	Control	2.69	7.21	0.474	2.55	7.19	0.474
ST (SR)	Soil temperature °C at 5 cm depth during SR measurement		May	1(2016)	1	Control	2.36	6.6	0.437	2.41	6.5	0.437		May	1(2016)	1	Control	2.8	7.19	0.474	2.48	7.22	0.474
SWC (SR)	Volumetric soil water content at 5 cm depth during SR measurement		May	1(2016)	2	Control	5.63	8.4	0.402	3.25	8.46	0.394		May	1(2016)	2	Control	3.83	8.79	0.326	3.06	8.87	0.323
			May	1(2016)	2	Control	3.46	8.42	0.402	3.07	8.42	0.39		May	1(2016)	2	Control	4.22	8.8	0.327	3.12	8.9	0.322
			Jun	1(2016)	1	Warming	10.43	8.35	0.248	3.97	8.24	0.205		Jun	1(2016)	1	Warming	2.81	9.37	0.14	2.13	9.22	0.139
			Jun	1(2016)	1	Warming	10.5	8.3	0.245	4.29	8.05	0.206		Jun	1(2016)	1	Warming	2.92	9.23	0.147	2.06	9.24	0.139
			Jun	1(2016)	2	Warming	6.41	9.46	0.27	3.73	9.67	0.301		Jun	1(2016)	2	Warming	4.12	12.75	0.077	2.29	12.71	0.079
			Jun	1(2016)	2	Warming	7.76	9.39	0.262	4.13	9.54	0.302		Jun	1(2016)	2	Warming	4.57	12.63	0.077	2.48	12.77	0.076
			Jun	1(2016)	1	Control	6.69	7.65	0.173	4.61	8.09	0.155		Jun	1(2016)	1	Control	3.65	9.21	0.2	2.9	9.68	0.147
			Jun	1(2016)	1	Control	7.33	7.61	0.174	4.8	8.09	0.156		Jun	1(2016)	1	Control	3.65	9.21	0.2	2.75	9.37	0.206
			Jun	1(2016)	2	Control	6.43	9.52	0.184	4.12	8.86	0.203		Jun	1(2016)	2	Control	4.21	12.89	0.167	3.32	11.41	0.173
			Jun	1(2016)	2	Control	6.91	9.45	0.189	4.09	8.7	0.205		Jun	1(2016)	2	Control	4.36	12.65	0.168	3.38	11.33	0.174
			Jul	1(2016)	1	Warming	12	9.59	0.281	4.07	9.6	0.299		Jul	1(2016)	1	Warming	4.76	11.3	0.119	3.58	11.23	0.129
			Jul	1(2016)	1	Warming	12.07	9.59	0.287	4.25	9.6	0.309		Jul	1(2016)	1	Warming	4.55	11.21	0.132	3.58	11.23	0.129
			Jul	1(2016)	2	Warming	9.73	9.94	0.371	4.82	9.86	0.388		Jul	1(2016)	2	Warming	5.78	11.47	0.145	5.08	11.38	0.167
			Jul	1(2016)	2	Warming	11.44	9.88	0.378	4.83	9.85	0.394		Jul	1(2016)	2	Warming	5.66	11.35	0.148	5.14	11.4	0.173
			Jul	1(2016)	1	Control	6.91	10.62	0.382	5.55	11.11	0.4		Jul	1(2016)	1	Control	4.58	11.16	0.323	3.71	11.12	0.315
			Jul	1(2016)	1	Control	8.5	10.57	0.394	5.72	11.12	0.404		Jul	1(2016)	1	Control	5.69	11.11	0.316	4.01	11.15	0.315
			Jul	1(2016)	2	Control	8.05	10.89	0.298	6.38	10.81	0.304		Jul	1(2016)	2	Control	4.76	11.96	0.224	4.57	11.68	0.294
			Jul	1(2016)	2	Control	9.09	10.79	0.302	6.49	10.82	0.308		Jul	1(2016)	2	Control	6.08	11.68	0.29	4.63	11.65	0.295
			Sep	1(2016)	1	Warming	8.36	13.35	0.184	5.87	13.64	0.226		Sep	1(2016)	1	Warming	5.45	13.92	0.085	4.69	14.73	0.089
			Sep	1(2016)	1	Warming	10.41	13.28	0.182	6.51	13.33	0.231		Sep	1(2016)	1	Warming	6.29	13.85	0.085	5.14	14.24	0.089
			Sep	1(2016)	1	Warming	9.85	13.35	0.177	6.3	13.31	0.231		Sep	1(2016)	1	Warming	6.13	13.82	0.085	5.16	14.02	0.088
			Sep	1(2016)	2	Warming	9.54	16.27	0.052	9.2	16.24	0.097		Sep	1(2016)	2	Warming	8.01	18.02	0.067	6.31	18.34	0.055
			Sep	1(2016)	2	Warming	9.54	16.33	0.054	9.15	16.14	0.086		Sep	1(2016)	2	Warming	8.57	18.08	0.064	6.95	17.96	0.054
			Sep	1(2016)	2	Warming	9.32	16.36	0.055	9.07	16.2	0.085		Sep	1(2016)	2	Warming	8.85	18.12	0.064	6.73	17.98	0.052
			Sep	1(2016)	1	Control	9.95	13.34	0.21	7.49	13.44	0.201		Sep	1(2016)	1	Control	6.41	14.09	0.177	4.61	14.84	0.066
			Sep	1(2016)	1	Control	10.43	13.4	0.211	7.36	13.2	0.203		Sep	1(2016)	1	Control	6.74	14.17	0.177	4.86	14.01	0.186
			Sep	1(2016)	1	Control	9.83	13.45	0.211	7.27	13.27	0.204		Sep	1(2016)	1	Control	6.29	14.22	0.177	4.64	14.02	0.185
			Sep	1(2016)	2	Control	11.86	15.09	0.156	11.66	16.62	0.137		Sep	1(2016)	2	Control	8.78	17.44	0.184	6.12	17.92	0.165
			Sep	1(2016)	2	Control	10.82	15	0.156	11.61	15.18	0.156		Sep	1(2016)	2	Control	7.9	17.44	0.184	6.31	17.56	0.16
			Sep	1(2016)	2	Control	10.5	15.13	0.154	11.27	15.12	0.157		Sep	1(2016)	2	Control	7.9	17.48	0.183	5.97	17.48	0.193
			Oct	1(2016)	1	Warming	1.19	4.74	0.16	1.03	4.94	0.142		Oct	1(2016)	1	Warming	1.44	6.11	0.099	0.84	6.08	0.11
			Oct	1(2016)	1	Warming	0.73	4.79	0.163	2.37	4.72	0.159		Oct	1(2016)	1	Warming	1.19	6.22	0.098	0.9	5.91	0.11
			Oct	1(2016)	1	Warming	2.77	4.85	0.164	1.71	4.71	0.162		Oct	1(2016)	1	Warming	0.64	6.3	0.098	0.51	5.99	0.11
			Oct	1(2016)	2	Warming	1.83	8.07	0.085	1.82	8.25	0.1		Oct	1(2016)	2	Warming	1.03	10.17	0.01	1.25	10.17	0.026
			Oct	1(2016)	2	Warming	1.59	8.09	0.085	1.75	8.1	0.102		Oct	1(2016)	2	Warming	1.37	10.29	0.01	1.36	9.97	0.028
			Oct	1(2016)	2	Warming	1.49	8.14	0.087	1.6	8.07	0.103		Oct	1(2016)	2	Warming	1.07	10.39	0.013	1.23	10	0.033
			Oct	1(2016)	1	Control	1.25	3.68	0.039	1.45	3.57	0.039		Oct	1(2016)	1	Control	0.78	5	0.035	0.63	7.36	0.049
			Oct	1(2016)	1	Control	1.68	3.06	0.04	1.15	3.48	0.039		Oct	1(2016)	1	Control	0.79	5.05	0.037	0.97	5.12	0.04
			Oct	1(2016)	1	Control	1.27	2.95	0.04	1.64	3.59	0.039		Oct	1(2016)	1	Control	1.26	5.04	0.074	0.84	5	0.04
			Oct	1(2016)	2	Control	1.92	6.53	0.124	2.03	6.65	0.141		Oct	1(2016)	2	Control	1.42	10.07	0.085	1.2	10.05	0.088
			Oct	1(2016)	2	Control	1.46	6.51	0.121	1.8	6.46	0.121		Oct	1(2016)	2	Control	1.34	10.11	0.085	0.98	9.98	0.087
			Oct	1(2016)	2	Control	2.2	6.48	0.12	2.27	6.52	0.123		Oct	1(2016)	2	Control	1.28	10.16	0.084	0.99	10.04	0.086
			May	2(2016)	1	Warming	1.82	3.56	0.38	1.57	3.65	0.383		May	2(2018)	1	Warming	1.89	6.9	0.365	2.04	6.89	0.367
			May	2(2016)	1	Warming	1.76	3.62	0.38	1.61	3.69	0.382		May	2(2018)	1	Warming	2.15	6.88	0.368	1.87	6.88	0.368
			May	2(2016)	2	Warming	3.06	3.94	0.438	2.82	3.94	0.448		May	2(2018)	2	Warming	3.21	10.57	0.354	2.64	10.53	0.354
			May	2(2016)	2	Warming	3.08	4	0.437	2.77	3.94	0.446		May	2(2018)	2	Warming	3.32	10.46	0.354	2.78	10.59	0.357
			May	2(2016)	1	Control	1.47	2.48	0.464	1.22	2.59	0.471		May	2(2018)	1	Control	1.47	5.88	0.389	1.7	5.98	0.39
			May	2(2016)	1	Control	1.62	2.58	0.464	1.32	2.48	0.471		May	2(2018)	1	Control	1.47	5.88	0.39	1.64	5.92	0.391
			May	2(2016)	2	Control	3.41	2.93	0.504	2.86	3.12	0.499		May	2(2018)	2	Control	2.07	10.38	0.337	2.3	10.54	0.331
			May	2(2016)	2	Control	3.05	3.05	0.504	2.92	2.99	0.494		May	2(2018)	2	Control	2.14	10.45	0.325	2.27	10.58	0.33
			Jun	2(2016)	1	Warming	5.23	8.15	0.358	2.28	8.05	0.344		Jun	2(2018)	1	Warming	3.85	10.78	0.044	3.03	10.82	0.054
			Jun	2(2016)	1	Warming	4.01	8.14	0.36	2.24	8	0.346		Jun	2(2018)	1	Warming	4.12	10.75	0.074	3.13	10.59	0.069
			Jun	2(2016)	2	Warming	9.27	8.31	0.339	3.39	7.65	0.317		Jun	2(2018)	2	Warming	3.71	12	0.143	2.54	12	0.163
			Jun	2(2016)	2	Warming	9.42	7.93	0.338	3.78	7.5	0.317		Jun	2(2018)	2	Warming	3.92	11.97	0.15	2.64	12.02	0.164
			Jun	2(2016)	1	Control	2.95	7.57	0.263	2.32	7.04	0.314		Jun	2(2018)	1	Control	4.44	10.7	0.22	2.22	11.14	0.213
			Jun	2(2016)	1	Control	3.42	7.44	0.27	2.42	6.91	0.316		Jun	2(2018)	1	Control	4.84	10.9	0.216	2.31	11.3	0.212
			Jun	2(2016)	2	Control	6.79	8.77	0.303	3.26	8.99	0.305		Jun	2(2018)	2	Control	4.01	11.86	0.199	2.14	11.84	0.192
			Jun	2(2016)	2	Control	6.94	8.92	0.304	3.32	8.98	0.307		Jun	2(2018)	2	Control	3.93	11.83	0.196	2.09	11.85	0.192
			Jul	2(2016)	1	Warming	6.59	10.79	0.349	6.55	10.91	0.351		Jul	2(2018)	1	Warming	3.79	11.67	0.177	2.59	11.64	0.185
			Jul	2(2016)	1	Warming	11.82	10.82	0.351	6.77	10.97	0.351		Jul	2(2018)	1	Warming	4.33	11.64	0.184	2.73	11.64	0.187
			Jul	2(2016)	2	Warming	13.31	12.05	0.268	8.83	11.62	0.278		Jul	2(2018)	2	Warming	5.37	13.31	0.087	2.77	13.03	0.055
			Jul	2(2016)	2	Warming	14.75	11.78	0.268	8.87	11.63	0.278		Jul	2(2018)	2	Warming	5.31	13.11	0.052	2.94	13	0.096
			Jul	2(2016)	1	Control	6.39	11.42	0.349	5.22	11.33	0.354		Jul	2(2018)	1	Control	3.27	12.05	0.246	2.99	11.64	0.247
			Jul	2(2016)	1	Control	6.72	11.33	0.352	5.31	11.35	0.354		Jul	2(2018)	1	Control	3.52	11.69	0.25	3.07	11.68	0.248
			Jul	2(2016)	2	Control	9.25	12.99	0.313	6.36	13.12	0.315		Jul	2(2018)	2	Control	3.39	12.66	0.275	3.17	12.72	0.277
			Jul	2(2016)	2	Control	9.76	13.02	0.315	6.62	13.17	0.316		Jul	2(2018)	2	Control	3.55	12.66	0.278	3.35	12.76	0.278
			Sep	2(2016)	1	Warming	6.87	12.93	0.231	3.81	13.09	0.245		Sep	2(2018)	1	Warming	3.44	14.88	0.105	3.43	14.61	0.154
			Sep	2(2016)	1	Warming	6.94	13.08	0.238	3.35	13.04	0.276		Sep	2(2018)	1	Warming	3.89	14.96	0.107	3.62	14.72	0.133
			Sep	2(2016)	1	Warming	7.51	12.89	0.243	3.32	13.03	0.275		Sep	2(2018)	1	Warming	3.96	14.94	0.108	3.82	14.78	0.103
			Sep	2(2016)	2	Warming	10.98	14.33	0.274	4.86	14.22	0.299		Sep	2(2018)	2	Warming	6.46	20.21	0.135	5.01	20.46	0.141
			Sep	2(2016)	2	Warming	11.13	14.39	0.271	5.41	14.19	0.274		Sep	2(2018)	2	Warming	6.77	20.31	0.135	5.35	19.99	0.117
			Sep	2(2016)	2	Warming	9.71	14.48	0.266	5.36	14.25	0.272		Sep	2(2018)	2	Warming	6.37	20.37	0.135	5.43	20.09	0.117
			Sep	2(2016)	1	Control	5.61	13.66	0.248	2.86	13.7	0.217		Sep	2(2018)	1	Control	3.57	14.07	0.179	2.95	14.85	0.175
			Sep	2(2016)	1	Control	5.21	13.67	0.248	3.3	13.67	0.244		Sep	2(2018)	1	Control	4.1	14	0.182	3.08	14.41	0.189
			Sep	2(2016)	1	Control	5.62	13.68	0.248	3.66	13.66	0.245		Sep	2(2018)	1	Control	3.79	13.94	0.182	2.83	14.24	0.192
			Sep	2(2016)	2	Control	7.16	14.02	0.276	4.85	14.41	0.275		Sep	2(2018)	2	Control	5.45	18.41	0.173	3.85	19.27	0.166
			Sep	2(2016)	2	Control	6.86	13.97	0.276	5.16	14.15	0.276		Sep	2(2018)	2	Control	5.12	18.43	0.174	3.78	18.45	0.182
			Sep	2(2016)	2	Control	6.88	13.97	0.276	5.16	14.1	0.276		Sep	2(2018)	2	Control	5.4	18.46	0.143	3.89	18.39	0.179
			Oct	2(2016)	1	Warming	0.53	1.13	0.111	0.49	1.39	0.116		Oct	2(2018)	1	Warming	1.33	4.55	0.044	0.8	4.27	0.046
			Oct	2(2016)	1	Warming	0.63	1.1	0.112	0.46	1.27	0.114		Oct	2(2018)	1	Warming	1.33	4.66	0.043	0.16	4.29	0.045
			Oct	2(2016)	1	Warming	1.03	1.08	0.116	0.61	1.2	0.104		Oct	2(2018)	1	Warming	0.87	4.72	0.043	0.48	4.45	0.044
			Oct	2(2016)	2	Warming	1.49	4.78	0.097	1.2	4.72	0.098		Oct	2(2018)	2	Warming	1.23	9.32	0.059	1.61	9.41	0.05
			Oct	2(2016)	2	Warming	1.75	4.88	0.097	1.12	4.65	0.097		Oct	2(2018)	2	Warming	0.81	9.44	0.059	0.9	9.14	0.052
			Oct	2(2016)	2	Warming	1.72	4.98	0.097	1.02	4.7	0.099		Oct	2(2018)	2	Warming	0.67	9.56	0.059	1.38	9.21	0.052
			Oct	2(2016)	1	Control	0.54	1.04	0.149	0.57	0.85	0.163		Oct	2(2018)	1	Control	0.33	2.08	0.055	0.75	2.16	0.053
			Oct	2(2016)	1	Control	0.57	1.08	0.149	0.67	0.96	0.162		Oct	2(2018)	1	Control	0.63	2.1	0.056	0.75	1.97	0.056
			Oct	2(2016)	1	Control	0.57	1.08	0.149	0.57	1.01	0.162		Oct	2(2018)	1	Control	0.84	2.11	0.057	0.13	1.94	0.057
			Oct	2(2016)	2	Control	1.11	1.94	0.257	0.96	1.93	0.258		Oct	2(2018)	2	Control	0.85	7.48	0.029	1.41	7.96	0.026
			Oct	2(2016)	2	Control	0.8	1.98	0.257	0.79	1.84	0.257		Oct	2(2018)	2	Control	0.51	7.54	0.029	0.72	7.49	0.022
			Oct	2(2016)	2	Control	0.95	2.02	0.257	1	1.88	0.257		Oct	2(2018)	2	Control	0.98	7.62	0.03	0.82	7.41	0.024
			May	3(2016)	1	Warming	3.66	5.27	0.36	2.45	5.25	0.36		May	3(2018)	1	Warming	1.68	7.44	0.372	1.74	7.5	0.41
			May	3(2016)	1	Warming	3.32	5.27	0.359	2.54	5.18	0.36		May	3(2018)	1	Warming	1.85	7.48	0.409	1.82	7.52	0.41
			May	3(2016)	2	Warming	6	7.77	0.401	4.45	7.8	0.401		May	3(2018)	2	Warming	3.15	9.28	0.402	2.13	9.13	0.401
			May	3(2016)	2	Warming	5.56	7.78	0.402	4.13	7.87	0.401		May	3(2018)	2	Warming	3.09	9.09	0.4	2.48	9.14	0.402
			May	3(2016)	1	Control	3.43	4.61	0.378	2.08	4.38	0.383		May	3(2018)	1	Control	1.15	5.63	0.355	1.24	5.67	0.349
			May	3(2016)	1	Control	3.02	4.49	0.381	1.84	4.35	0.373		May	3(2018)	1	Control	1.21	5.64	0.354	1.23	5.68	0.348
			May	3(2016)	2	Control	5.86	8.55	0.352	3.64	8.81	0.342		May	3(2018)	2	Control	2.04	8.56	0.347	1.89	8.68	0.35
			May	3(2016)	2	Control	5.42	8.64	0.351	3.52	8.93	0.339		May	3(2018)	2	Control	1.93	8.42	0.349	1.87	8.88	0.351
			Jun	3(2016)	1	Warming	6.69	8.92	0.243	3.46	8.8	0.254		Jun	3(2018)	1	Warming	7.54	12.72	0.05	2.58	13.11	0.073
			Jun	3(2016)	1	Warming	7.37	8.84	0.244	3.22	8.67	0.257		Jun	3(2018)	1	Warming	6.86	12.6	0.053	2.77	12.53	0.072
			Jun	3(2016)	2	Warming	7.14	12.02	0.177	4.53	11.36	0.186		Jun	3(2018)	2	Warming	5.12	13.47	0.139	2.32	13.44	0.135
			Jun	3(2016)	2	Warming	7.55	11.81	0.177	4.54	11.35	0.186		Jun	3(2018)	2	Warming	5.86	13.44	0.14	2.35	13.43	0.132
			Jun	3(2016)	1	Control	3.96	9.33	0.279	2.12	9.62	0.285		Jun	3(2018)	1	Control	3.59	10.62	0.071	2.42	10.41	0.068
			Jun	3(2016)	1	Control	4.37	9.54	0.28	2.26	9.71	0.285		Jun	3(2018)	1	Control	3.97	10.38	0.069	2.33	10.45	0.067
			Jun	3(2016)	2	Control	4.5	11.38	0.221	2.67	11.71	0.244		Jun	3(2018)	2	Control	2.55	13.36	0.145	1.89	13.44	0.103
			Jun	3(2016)	2	Control	4.82	11.32	0.222	2.84	11.62	0.253		Jun	3(2018)	2	Control	2.66	13.41	0.141	2.02	13.4	0.103
			Jul	3(2016)	1	Warming	12.42	11.7	0.265	5.94	11.76	0.261		Jul	3(2018)	1	Warming	3.79	12.3	0.08	3.55	12.1	0.109
			Jul	3(2016)	1	Warming	13.56	11.7	0.269	5.97	11.81	0.263		Jul	3(2018)	1	Warming	4.25	12.16	0.107	3.66	12.1	0.11
			Jul	3(2016)	2	Warming	10.28	14.8	0.307	6.49	14.67	0.314		Jul	3(2018)	2	Warming	3.94	13.06	0.048	3.85	13.05	0.097
			Jul	3(2016)	2	Warming	10.96	14.62	0.309	7.01	14.73	0.315		Jul	3(2018)	2	Warming	4.24	13.01	0.052	4.06	13.08	0.099
			Jul	3(2016)	1	Control	7.54	12.78	0.29	6.62	13.15	0.292		Jul	3(2018)	1	Control	2.73	10.82	0.168	2.28	11.05	0.159
			Jul	3(2016)	1	Control	8.79	12.9	0.291	6.73	13.27	0.292		Jul	3(2018)	1	Control	2.88	10.89	0.161	2.2	11.1	0.161
			Jul	3(2016)	2	Control	6.93	14.11	0.252	5.89	14.18	0.26		Jul	3(2018)	2	Control	2.75	12.36	0.245	2.42	12.07	0.249
			Jul	3(2016)	2	Control	7.49	14.14	0.254	5.65	14.21	0.262		Jul	3(2018)	2	Control	2.94	12.12	0.249	2.57	12.04	0.248
			Sep	3(2016)	1	Warming	5.69	14.28	0.161	3.64	14.57	0.157		Sep	3(2018)	1	Warming	3.48	14.54	0.166	3.02	14.41	0.146
			Sep	3(2016)	1	Warming	6.54	14.27	0.158	3.91	14.39	0.157		Sep	3(2018)	1	Warming	4.36	14.52	0.166	3.44	14.49	0.171
			Sep	3(2016)	1	Warming	6.46	14.28	0.158	4.1	14.33	0.159		Sep	3(2018)	1	Warming	4.04	14.5	0.167	3.38	14.52	0.167
			Sep	3(2016)	2	Warming	7.62	18.89	0.168	5.88	18.95	0.17		Sep	3(2018)	2	Warming	4.93	16.85	0.116	4.24	16.58	0.125
			Sep	3(2016)	2	Warming	8.05	18.59	0.168	6.19	18.81	0.176		Sep	3(2018)	2	Warming	5.23	17.02	0.115	4.81	16.55	0.129
			Sep	3(2016)	2	Warming	8.17	18.76	0.164	6.12	18.82	0.233		Sep	3(2018)	2	Warming	4.85	17.14	0.116	4.39	16.72	0.129
			Sep	3(2016)	1	Control	6.94	14.51	0.217	4.41	14.26	0.209		Sep	3(2018)	1	Control	2.68	14.07	0.128	2.33	14.07	0.118
			Sep	3(2016)	1	Control	7.33	14.65	0.218	4.48	14.28	0.212		Sep	3(2018)	1	Control	2.73	14.1	0.128	2.54	13.96	0.118
			Sep	3(2016)	1	Control	6.92	14.76	0.219	4.49	14.38	0.214		Sep	3(2018)	1	Control	3.05	14.1	0.127	2.72	14.01	0.124
			Sep	3(2016)	2	Control	7.26	17.23	0.179	6.39	17.38	0.188		Sep	3(2018)	2	Control	4.52	18.1	0.167	3.74	16.6	0.158
			Sep	3(2016)	2	Control	7.63	17.26	0.182	6.75	17.16	0.188		Sep	3(2018)	2	Control	4.54	17.89	0.167	3.8	16.67	0.157
			Sep	3(2016)	2	Control	7.49	17.31	0.18	6.61	17.18	0.187		Sep	3(2018)	2	Control	4.57	17.87	0.166	3.82	16.74	0.156
			Oct	3(2016)	1	Warming	1.2	4.35	0.212	1.07	4.22	0.233		Oct	3(2018)	1	Warming	0.83	3.3	0.009	0.27	3.64	0.016
			Oct	3(2016)	1	Warming	1.25	4.48	0.212	0.89	4.16	0.233		Oct	3(2018)	1	Warming	0.17	3.27	0.009	0.11	3.46	0.008
			Oct	3(2016)	1	Warming	1.35	4.58	0.214	1.08	4.24	0.234		Oct	3(2018)	1	Warming	2.64	3.2	0.011	0.19	3.35	0.009
			Oct	3(2016)	2	Warming	1.41	9.31	0.233	1.47	9.11	0.222		Oct	3(2018)	2	Warming	1.41	6.62	0.028	0.45	6.52	0.032
			Oct	3(2016)	2	Warming	1.81	9.34	0.2	1.58	9.03	0.222		Oct	3(2018)	2	Warming	1.75	6.69	0.028	0.64	6.42	0.03
			Oct	3(2016)	2	Warming	1.57	9.4	0.202	1.47	9.07	0.222		Oct	3(2018)	2	Warming	1.74	6.77	0.027	0.73	6.53	0.029
			Oct	3(2016)	1	Control	0.96	3.77	0.163	1.09	2.79	0.177		Oct	3(2018)	1	Control	0.74	1.27	0.039	0.42	1.9	0.04
			Oct	3(2016)	1	Control	0.86	3.73	0.164	0.72	2.56	0.177		Oct	3(2018)	1	Control	0.61	1.26	0.039	0.42	1.85	0.042
			Oct	3(2016)	1	Control	1.13	3.76	0.164	0.83	2.68	0.177		Oct	3(2018)	1	Control	0.28	1.32	0.038	0.28	1.52	0.041
			Oct	3(2016)	2	Control	1.37	7.81	0.163	1.16	7.79	0.16		Oct	3(2018)	2	Control	0.84	6.43	0.059	0.57	6.46	0.051
			Oct	3(2016)	2	Control	1.43	7.87	0.164	1.32	7.75	0.158		Oct	3(2018)	2	Control	0.63	6.55	0.06	0.64	6.24	0.055
			Oct	3(2016)	2	Control	1.41	7.88	0.164	1.37	7.76	0.158		Oct	3(2018)	2	Control	0.37	6.67	0.061	0.29	6.31	0.055
			May	4(2018)	1	Warming	2.36	4.77	0.369	1.58	4.53	0.364		May	4(2018)	1	Warming	2.02	7.11	0.306	1.83	6.96	0.308
			May	4(2018)	1	Warming	2.5	4.43	0.372	1.85	4.5	0.369		May	4(2018)	1	Warming	1.86	6.95	0.309	1.83	6.96	0.308
			May	4(2018)	2	Warming	5.68	6.4	0.398	3.21	6.24	0.398		May	4(2018)	2	Warming	1.66	8.54	0.32	1.75	8.39	0.325
			May	4(2018)	2	Warming	5.36	6.28	0.393	3.26	6.26	0.396		May	4(2018)	2	Warming	1.69	8.42	0.321	1.79	8.37	0.325
			May	4(2018)	1	Control	1.64	3.63	0.425	1.19	3.33	0.427		May	4(2018)	1	Control	2.69	6.69	0.323	1.71	6.88	0.328
			May	4(2018)	1	Control	1.62	3.46	0.425	1.21	3.24	0.427		May	4(2018)	1	Control	2.88	6.74	0.317	1.8	6.97	0.329
			May	4(2018)	2	Control	4.04	5.55	0.402	2.42	5.94	0.392		May	4(2018)	2	Control	2	8.99	0.322	1.39	9.06	0.324
			May	4(2018)	2	Control	3.55	5.68	0.399	2.42	5.94	0.392		May	4(2018)	2	Control	2.13	9.02	0.322	1.37	9.08	0.324
			Jun	4(2018)	1	Warming	3.68	9.4	0.137	2.39	9.32	0.192		Jun	4(2018)	1	Warming	4.98	11.84	0.081	2.07	13.76	0.034
			Jun	4(2018)	1	Warming	3.82	9.41	0.139	2.47	9.24	0.192		Jun	4(2018)	1	Warming	5.28	11.51	0.08	2.23	13.87	0.031
			Jun	4(2018)	2	Warming	7.67	10.89	0.243	4.82	11.34	0.058		Jun	4(2018)	2	Warming	4.58	18.78	0.01	2.21	18.26	0.004
			Jun	4(2018)	2	Warming	7.72	10.67	0.245	4.87	11.31	0.058		Jun	4(2018)	2	Warming	4.94	18.46	0.008	2.3	18.21	0.003
			Jun	4(2018)	1	Control	2.16	8.65	0.047	1.2	9.91	0.038		Jun	4(2018)	1	Control	3.42	14.18	0.061	1.54	13.96	0.043
			Jun	4(2018)	1	Control	2.32	8.6	0.048	1.23	9.54	0.054		Jun	4(2018)	1	Control	3.16	14.3	0.052	1.91	14.04	0.042
			Jun	4(2018)	2	Control	4.43	12.04	0.06	1.77	12.77	0.05		Jun	4(2018)	2	Control	3.3	17.14	0.058	1.61	17.15	0.062
			Jun	4(2018)	2	Control	4.19	11.72	0.056	1.83	12.65	0.05		Jun	4(2018)	2	Control	3.14	17.07	0.058	1.91	17.18	0.063
			Jul	4(2018)	1	Warming	8.65	12.37	0.148	5.72	12.25	0.178		Jul	4(2018)	1	Warming	3.99	13.88	0.052	4.05	13.11	0.079
			Jul	4(2018)	1	Warming	8.97	12.25	0.149	5.63	12.21	0.178		Jul	4(2018)	1	Warming	3.72	13.2	0.08	3.64	13.15	0.078
			Jul	4(2018)	2	Warming	10.55	14.28	0.102	7.2	14.31	0.128		Jul	4(2018)	2	Warming	3.28	21.18	0.01	3.17	21.12	0.033
			Jul	4(2018)	2	Warming	11.77	14.25	0.117	7.29	14.38	0.129		Jul	4(2018)	2	Warming	2.8	21.12	0.014	3.83	21.16	0.034
			Jul	4(2018)	1	Control	6.23	12.46	0.309	5.15	12.52	0.313		Jul	4(2018)	1	Control	4.05	14.53	0.195	3.91	14.38	0.196
			Jul	4(2018)	1	Control	6.67	12.45	0.312	4.97	12.51	0.314		Jul	4(2018)	1	Control	3.82	14.31	0.196	3.92	14.47	0.196
			Jul	4(2018)	2	Control	8.38	14.26	0.362	6.41	14.29	0.362		Jul	4(2018)	2	Control	4.18	18.48	0.134	2.87	18.34	0.136
			Jul	4(2018)	2	Control	8.35	14.22	0.364	6.06	14.34	0.363		Jul	4(2018)	2	Control	4.17	18.35	0.131	3.53	18.39	0.137
			Sep	4(2018)	1	Warming	6.56	13.83	0.171	2.96	14	0.159		Sep	4(2018)	1	Warming	6.35	14.58	0.206	2.64	14.45	0.19
			Sep	4(2018)	1	Warming	7.36	13.86	0.174	3.6	13.79	0.17		Sep	4(2018)	1	Warming	6.11	14.68	0.206	3.47	14.36	0.198
			Sep	4(2018)	1	Warming	7.3	13.89	0.174	3.64	13.79	0.171		Sep	4(2018)	1	Warming	6.52	14.75	0.183	3.34	14.44	0.197
			Sep	4(2018)	2	Warming	7.45	15.18	0.166	5.69	15.38	0.232		Sep	4(2018)	2	Warming	5.22	17.19	0.111	3.46	17.1	0.075
			Sep	4(2018)	2	Warming	8.05	15.21	0.169	5.74	15.15	0.232		Sep	4(2018)	2	Warming	6.49	17.26	0.108	3.48	17.11	0.03
			Sep	4(2018)	2	Warming	7.16	15.28	0.163	5.54	15.14	0.199		Sep	4(2018)	2	Warming	6.66	17.31	0.108	2.82	17.17	0.031
			Sep	4(2018)	1	Control	2.96	13.62	0.152	3.09	13.75	0.216		Sep	4(2018)	1	Control	4	14.57	0.205	3.58	14.43	0.217
			Sep	4(2018)	1	Control	2.81	13.54	0.196	2.59	13.64	0.237		Sep	4(2018)	1	Control	3.72	14.46	0.206	3.53	14.44	0.219
			Sep	4(2018)	1	Control	2.83	13.56	0.249	2.5	13.59	0.236		Sep	4(2018)	1	Control	3.64	14.47	0.199	4	14.52	0.218
			Sep	4(2018)	2	Control	4.35	15.87	0.125	4.24	15.7	0.131		Sep	4(2018)	2	Control	3.84	17.53	0.123	3.21	17.67	0.122
			Sep	4(2018)	2	Control	4.71	15.95	0.095	4.22	15.72	0.136		Sep	4(2018)	2	Control	3.73	17.5	0.125	2.93	17.59	0.126
			Sep	4(2018)	2	Control	4.77	16.03	0.096	4.27	15.8	0.138		Sep	4(2018)	2	Control	4.26	17.5	0.124	3.44	17.54	0.125
			Oct	4(2018)	1	Warming	0.92	3.11	0.123	0.63	3.39	0.116		Oct	4(2018)	1	Warming	1.52	5.21	0.063	0.68	5.33	0.062
			Oct	4(2018)	1	Warming	0.91	3.15	0.122	0.56	3.23	0.129		Oct	4(2018)	1	Warming	0.97	5.34	0.064	0.63	4.94	0.063
			Oct	4(2018)	1	Warming	0.91	3.2	0.122	0.61	3.15	0.129		Oct	4(2018)	1	Warming	1.03	5.47	0.064	0.4	5.07	0.064
			Oct	4(2018)	2	Warming	1.05	6.73	0.115	1.03	6.68	0.186		Oct	4(2018)	2	Warming	0.63	9.26	0.016	0.57	9.43	0.022
			Oct	4(2018)	2	Warming	0.88	6.83	0.114	0.92	6.56	0.186		Oct	4(2018)	2	Warming	0.88	9.27	0.023	0.63	9.4	0.031
			Oct	4(2018)	2	Warming	1.04	6.95	0.114	1.16	6.63	0.12		Oct	4(2018)	2	Warming	0.89	9.28	0.024	0.63	9.39	0.032
			Oct	4(2018)	1	Control	0.55	1.23	0.103	0.6	1.11	0.091		Oct	4(2018)	1	Control	0.87	1.99	0.082	0.81	2.76	0.08
			Oct	4(2018)	1	Control	0.49	1.31	0.102	0.42	1.02	0.103		Oct	4(2018)	1	Control	0.7	2	0.081	0.56	2.22	0.081
			Oct	4(2018)	1	Control	0.64	1.35	0.102	0.72	1.12	0.103		Oct	4(2018)	1	Control	0.93	2.02	0.081	0.71	2.07	0.08
			Oct	4(2018)	2	Control	0.77	5.18	0.056	0.84	5.47	0.053		Oct	4(2018)	2	Control	0.76	8.1	0.051	1.12	8.79	0.048
			Oct	4(2018)	2	Control	0.8	5.23	0.056	0.93	5.19	0.053		Oct	4(2018)	2	Control	0.81	8.08	0.051	0.64	8.16	0.051
			Oct	4(2018)	2	Control	1.1	5.27	0.056	1.06	5.11	0.053		Oct	4(2018)	2	Control	0.79	8.1	0.051	0.64	8.12	0.051
			May	5(2018)	1	Warming	2.96	4.41	0.248	1.71	4.48	0.252		May	5(2018)	1	Warming	3.84	8.85	0.253	3.25	8.81	0.251
			May	5(2018)	1	Warming	2.97	4.46	0.244	1.74	4.51	0.252		May	5(2018)	1	Warming	3.79	8.82	0.253	3.32	8.82	0.25
			May	5(2018)	2	Warming	4.91	7.42	0.208	3.94	7.87	0.208		May	5(2018)	2	Warming	3.07	11.48	0.317	2.24	11.57	0.318
			May	5(2018)	2	Warming	4.62	7.6	0.208	3.78	8.04	0.209		May	5(2018)	2	Warming	3.09	11.56	0.318	2.55	11.58	0.318
			May	5(2018)	1	Control	2.46	4.15	0.326	1.55	4.05	0.335		May	5(2018)	1	Control	5.28	8	0.424	2.8	8.06	0.426
			May	5(2018)	1	Control	2.38	4.13	0.326	1.58	3.94	0.335		May	5(2018)	1	Control	5.17	7.98	0.425	2.89	8.11	0.426
			May	5(2018)	2	Control	4.04	8.56	0.299	3.23	8.49	0.299		May	5(2018)	2	Control	2.97	10.59	0.374	2.04	10.63	0.375
			May	5(2018)	2	Control	4.04	8.56	0.299	3.07	8.57	0.295		May	5(2018)	2	Control	3.3	10.63	0.377	2.18	10.61	0.376
			Jun	5(2018)	1	Warming	7.15	10.06	0.019	2.06	10.36	0.008		Jun	5(2018)	1	Warming	8.27	13.41	0.032	2.53	12.77	0.043
			Jun	5(2018)	1	Warming	7.73	9.64	0.02	2.01	9.86	0.021		Jun	5(2018)	1	Warming	7.53	12.81	0.03	3.31	12.75	0.045
			Jun	5(2018)	2	Warming	10.46	11.63	0.037	2.11	12.41	0.042		Jun	5(2018)	2	Warming	6.79	17.5	0.013	2.92	17.07	0.054
			Jun	5(2018)	2	Warming	10.82	10.85	0.038	2.11	12.24	0.045		Jun	5(2018)	2	Warming	6.73	17.31	0.036	2.77	16.99	0.055
			Jun	5(2018)	1	Control	3.64	8.81	0.068	1.43	8.82	0.052		Jun	5(2018)	1	Control	5.58	15.2	0.077	3.13	14.52	0.056
			Jun	5(2018)	1	Control	3.58	8.7	0.068	1.53	8.73	0.053		Jun	5(2018)	1	Control	5.33	15.19	0.074	2.84	13.69	0.046
			Jun	5(2018)	2	Control	5.53	11.59	0.052	2.03	12.11	0.048		Jun	5(2018)	2	Control	4.01	19.61	0.134	2.69	19.87	0.133
			Jun	5(2018)	2	Control	5.26	11.45	0.051	2.15	12.12	0.047		Jun	5(2018)	2	Control	4.6	19.69	0.134	2.71	19.98	0.133
			Jul	5(2018)	1	Warming	10.47	11.48	0.153	5.23	11.54	0.16		Jul	5(2018)	1	Warming	11.57	14.06	0.117	4.95	13.34	0.117
			Jul	5(2018)	1	Warming	11.21	11.48	0.155	5.07	11.52	0.16		Jul	5(2018)	1	Warming	10.4	13.37	0.117	4.72	13.44	0.118
			Jul	5(2018)	2	Warming	9.19	14.64	0.044	5.51	14.57	0.044		Jul	5(2018)	2	Warming	8.68	20.41	0.112	4.01	20.2	0.121
			Jul	5(2018)	2	Warming	10.52	14.49	0.044	5.69	14.64	0.045		Jul	5(2018)	2	Warming	7.23	20.25	0.113	4.22	20.22	0.121
			Jul	5(2018)	1	Control	6.6	11.97	0.237	4.85	11.86	0.24		Jul	5(2018)	1	Control	4.78	13.85	0.151	4.14	13.9	0.148
			Jul	5(2018)	1	Control	6.99	11.87	0.238	4.84	11.85	0.24		Jul	5(2018)	1	Control	4.69	13.79	0.152	3.84	14.04	0.148
			Jul	5(2018)	2	Control	6.8	14.26	0.266	4.93	14.23	0.256		Jul	5(2018)	2	Control	4.88	20.49	0.103	3.41	20.44	0.114
			Jul	5(2018)	2	Control	7.16	14.13	0.267	5.05	14.29	0.256		Jul	5(2018)	2	Control	4.78	20.37	0.107	3.53	20.52	0.115
			Sep	5(2018)	1	Warming	5.61	13.35	0.074	2.64	13.49	0.094		Sep	5(2018)	1	Warming	6.76	14.62	0.044	2.99	14.16	0.04
			Sep	5(2018)	1	Warming	5.39	13.33	0.069	2.87	13.41	0.089		Sep	5(2018)	1	Warming	8.78	14.66	0.045	3.45	14.34	0.041
			Sep	5(2018)	1	Warming	6.14	13.36	0.07	2.96	13.37	0.093		Sep	5(2018)	1	Warming	7.53	14.73	0.046	2.86	14.51	0.042
			Sep	5(2018)	2	Warming	4.15	16.41	0.008	4.13	16.63	0.01		Sep	5(2018)	2	Warming	5.92	19.91	0.036	3.87	20.02	0.042
			Sep	5(2018)	2	Warming	4.48	16.45	0.008	4.08	16.45	0.01		Sep	5(2018)	2	Warming	6.41	19.95	0.041	3.27	19.92	0.049
			Sep	5(2018)	2	Warming	5.02	16.48	0.008	4.15	16.4	0.01		Sep	5(2018)	2	Warming	6.03	19.99	0.042	3.11	19.91	0.045
			Sep	5(2018)	1	Control	3.4	13.79	0.147	3.86	14.14	0.053		Sep	5(2018)	1	Control	2.94	13.23	0.118	2.76	12.81	0.18
			Sep	5(2018)	1	Control	3.58	13.83	0.147	3.31	13.79	0.143		Sep	5(2018)	1	Control	3.85	13.16	0.123	3.27	12.83	0.181
			Sep	5(2018)	1	Control	3.61	13.86	0.148	3.17	13.78	0.145		Sep	5(2018)	1	Control	3.7	13.24	0.124	3.05	12.76	0.183
			Sep	5(2018)	2	Control	4.68	16.89	0.109	4.36	16.28	0.101		Sep	5(2018)	2	Control	3.22	19.37	0.131	4.48	19.78	0.14
			Sep	5(2018)	2	Control	4.61	16.95	0.108	4.2	16.99	0.106		Sep	5(2018)	2	Control	3.09	19.39	0.13	3.36	19.39	0.146
			Sep	5(2018)	2	Control	4.51	16.99	0.108	4.53	16.83	0.109		Sep	5(2018)	2	Control	3.54	19.42	0.13	3.58	19.36	0.149
			Oct	5(2018)	1	Warming	1	4.1	0.028	0.55	4.41	0.024		Oct	5(2018)	1	Warming	1.5	6.95	0.048	0.91	6.85	0.022
			Oct	5(2018)	1	Warming	0.85	4.16	0.029	0.49	4.04	0.027		Oct	5(2018)	1	Warming	1.11	7.06	0.048	0.87	6.78	0.024
			Oct	5(2018)	1	Warming	0.93	4.28	0.028	0.39	4.02	0.028		Oct	5(2018)	1	Warming	1.14	7.09	0.048	0.89	6.84	0.025
			Oct	5(2018)	2	Warming	1.19	9.72	0.05	0.76	9.45	0.048		Oct	5(2018)	2	Warming	1.16	11.64	0.064	0.83	11.67	0.061
			Oct	5(2018)	2	Warming	1.28	9.8	0.05	0.79	9.54	0.048		Oct	5(2018)	2	Warming	1.06	11.66	0.063	0.85	11.61	0.063
			Oct	5(2018)	2	Warming	1.32	9.88	0.049	0.86	9.62	0.046		Oct	5(2018)	2	Warming	0.92	11.7	0.063	0.86	11.62	0.065
			Oct	5(2018)	1	Control	0.7	2.61	0.052	0.67	3.16	0.041		Oct	5(2018)	1	Control	0.98	3.24	0.138	0.93	3.78	0.138
			Oct	5(2018)	1	Control	0.77	2.54	0.054	0.48	2.8	0.044		Oct	5(2018)	1	Control	0.77	3.26	0.138	0.76	3.34	0.139
			Oct	5(2018)	1	Control	0.74	2.49	0.053	0.74	2.69	0.043		Oct	5(2018)	1	Control	0.83	3.28	0.137	0.76	3.27	0.138
			Oct	5(2018)	2	Control	1	11.91	0.059	1.09	11.16	0.052		Oct	5(2018)	2	Control	0.9	8.84	0.117	0.78	9.49	0.116
			Oct	5(2018)	2	Control	1.13	12.05	0.059	1.09	11.39	0.059		Oct	5(2018)	2	Control	0.87	8.89	0.117	0.87	8.84	0.117
			Oct	5(2018)	2	Control	0.94	12.16	0.059	0.87	11.65	0.059		Oct	5(2018)	2	Control	1.05	8.94	0.117	1	8.82	0.117

## Sheet: AGB,PH,LL
Above ground biomass g Kg-1 during July 2019								Plant height and leaf length in cm during July 2019
Herbaceous Meadow				Sedge Meadow				Herbaceous Meadow						Sedge Meadow
Plot	Warming	Control		Plot	Warming	Control			Plant height		Leaf length				Plant height		Leaf length
1(2016)	1535.03	487.261		1(2016)	343.949	296.178		Plot	Warming	Control	Warming	Control		Plot	Warming	Control	Warming	Control
1(2016)	1500	461.783		1(2016)	356.688	302.548		1(2016)	60.1	34.2	4.3	4.2		1(2016)	30.9	10.5	3.2	2.6
1(2016)	1375.8	417.197		1(2016)	417.197	270.701		1(2016)	60.2	36.2	4.8	5.6		1(2016)	36	7.8	4.6	2.4
2(2016)	964.968	359.873		2(2018)	315.287	133.758		1(2016)	50.7	40.1	5.3	6		1(2016)	30.5	6.5	4.6	2.2
2(2016)	1028.66	366.242		2(2018)	331.21	124.204		1(2016)	27.5	40.5	3.8	5.6		1(2016)	29.5	8.6	4.4	2.3
2(2016)	1003.18	334.395		2(2018)	347.134	130.573		1(2016)	53.6	42.3	5	4.9		1(2016)	29.2	6.4	4.1	1.5
3(2016)	522.293	340.764		3(2018)	500	394.904		2(2016)	39.5	11.9	4.6	3		2(2018)	30.5	17.1	4.8	2.6
3(2016)	547.771	347.134		3(2018)	535.032	366.242		2(2016)	39.5	10.6	5.1	2.5		2(2018)	30.3	14.5	4.4	2.3
3(2016)	515.924	385.35		3(2018)	541.401	410.828		2(2016)	26.8	9.6	4.4	2.2		2(2018)	25	19.2	6.2	3.5
4(2018)	554.14	219.745		4(2018)	496.815	191.083		2(2016)	26.6	7	5.7	2.5		2(2018)	26.2	18.3	4.8	2.3
4(2018)	633.758	238.854		4(2018)	509.554	152.866		2(2016)	27.3	20.8	5.4	2.7		2(2018)	23.8	11	4.2	3.3
4(2018)	589.172	254.777		4(2018)	525.478	165.605		3(2016)	31.6	17	6	2.1		3(2018)	32.5	9	5	3.1
5(2018)	563.694	353.503		5(2018)	538.217	184.713		3(2016)	23	8.2	5	2		3(2018)	24.3	7.8	3.5	2.1
5(2018)	601.911	388.535		5(2018)	589.172	165.605		3(2016)	20.1	9.5	5.6	2.6		3(2018)	15.2	6.6	3.5	2.8
5(2018)	633.758	334.395		5(2018)	608.28	222.93		3(2016)	26.6	8.7	5.9	2.4		3(2018)	25.2	10.1	4.5	3
								3(2016)	26.2	10.1	5.5	2.5		3(2018)	20.2	7.9	3.8	3
								4(2016)	13	7.8	2.4	2		4(2018)	14.5	5.5	4.2	1.8
								4(2016)	16.2	8.6	3.1	2.1		4(2018)	15	4.2	3.5	1.6
								4(2016)	8.8	11.5	3	2.8		4(2018)	15.4	6.2	4.1	2.1
								4(2016)	7.5	9.8	3.5	2.8		4(2018)	7.2	5.8	3	2.1
								4(2016)	7.4	6	3.5	1.5		4(2018)	13.3	3.7	2.2	1.9
								5(2016)	20.9	7.9	3.2	2.2		5(2018)	29.3	18.2	4.9	2
								5(2016)	26.3	7.4	3	2.1		5(2018)	46.4	8.6	4.1	2.3
								5(2016)	28.5	11	2.1	2.6		5(2018)	23.2	7.8	5.2	2.4
								5(2016)	27.5	11.8	2.7	2.8		5(2018)	18.1	5.6	5	1.5
								5(2016)	29.7	8.1	3.9	2.5		5(2018)	22.3	7	4.3	1.7

## Sheet: SOC
Soil organic carbon (SOC) g Kg-1 from above 5 cm layer
Herbaceous Meadow					Sedge Meadow
Month	Plot	Treatment	SOC		Month	Plot	Treatment	SOC
May	1(2016)	Warming	95.3125		May	1(2016)	Warming	66.4062
May	1(2016)	Warming	94.5312		May	1(2016)	Warming	64.0625
May	2(2016)	Warming	78.125		May	2(2018)	Warming	30.4687
May	2(2016)	Warming	75.7812		May	2(2018)	Warming	31.25
May	3(2016)	Warming	59.375		May	3(2018)	Warming	34.375
May	3(2016)	Warming	62.5		May	3(2018)	Warming	32.0312
May	4(2018)	Warming	55.1813		May	4(2018)	Warming	25
May	4(2018)	Warming	57.513		May	4(2018)	Warming	21.875
May	5(2018)	Warming	17.0984		May	5(2018)	Warming	28.9062
May	5(2018)	Warming	15.544		May	5(2018)	Warming	28.125
May	1(2016)	Control	50.7812		May	1(2016)	Control	89.0625
May	1(2016)	Control	51.5625		May	1(2016)	Control	69.5312
May	2(2016)	Control	91.4062		May	2(2018)	Control	36.7187
May	2(2016)	Control	94.5312		May	2(2018)	Control	38.2812
May	3(2016)	Control	68.75		May	3(2018)	Control	32.0312
May	3(2016)	Control	67.9688		May	3(2018)	Control	32.8125
May	4(2018)	Control	35.7513		May	4(2018)	Control	32.8125
May	4(2018)	Control	37.3057		May	4(2018)	Control	35.9375
May	5(2018)	Control	41.1917		May	5(2018)	Control	35.1562
May	5(2018)	Control	38.8601		May	5(2018)	Control	34.375
Jun	1(2016)	Warming	82.3834		Jun	1(2016)	Warming	46.6321
Jun	1(2016)	Warming	76.5625		Jun	1(2016)	Warming	46.6321
Jun	2(2016)	Warming	45.0777		Jun	2(2018)	Warming	31.0881
Jun	2(2016)	Warming	43.5233		Jun	2(2018)	Warming	29.5337
Jun	3(2016)	Warming	41.9689		Jun	3(2018)	Warming	23.3161
Jun	3(2016)	Warming	43.75		Jun	3(2018)	Warming	27.9793
Jun	4(2018)	Warming	57.513		Jun	4(2018)	Warming	20.2073
Jun	4(2018)	Warming	51.2953		Jun	4(2018)	Warming	21.7617
Jun	5(2018)	Warming	6.21762		Jun	5(2018)	Warming	26.4249
Jun	5(2018)	Warming	3.10881		Jun	5(2018)	Warming	24.8705
Jun	1(2016)	Control	52.0548		Jun	1(2016)	Control	47.9452
Jun	1(2016)	Control	48.3871		Jun	1(2016)	Control	56.682
Jun	2(2016)	Control	32.8767		Jun	2(2018)	Control	35.6164
Jun	2(2016)	Control	33.1797		Jun	2(2018)	Control	44.2396
Jun	3(2016)	Control	32.8767		Jun	3(2018)	Control	32.8767
Jun	3(2016)	Control	27.6498		Jun	3(2018)	Control	34.5622
Jun	4(2018)	Control	42.4658		Jun	4(2018)	Control	23.2877
Jun	4(2018)	Control	42.8571		Jun	4(2018)	Control	24.8848
Jun	5(2018)	Control	12.3288		Jun	5(2018)	Control	28.7671
Jun	5(2018)	Control	11.0599		Jun	5(2018)	Control	31.7972
Jul	1(2016)	Warming	58.4615		Jul	1(2016)	Warming	32.3077
Jul	1(2016)	Warming	69.2308		Jul	1(2016)	Warming	36.9231
Jul	2(2016)	Warming	50.7692		Jul	2(2018)	Warming	30.7692
Jul	2(2016)	Warming	47.6923		Jul	2(2018)	Warming	30.7692
Jul	3(2016)	Warming	43.0769		Jul	3(2018)	Warming	30.7692
Jul	3(2016)	Warming	36.9231		Jul	3(2018)	Warming	30.7692
Jul	4(2018)	Warming	44.6154		Jul	4(2018)	Warming	18.4615
Jul	4(2018)	Warming	46.1538		Jul	4(2018)	Warming	16.9231
Jul	5(2018)	Warming	7.69231		Jul	5(2018)	Warming	18.4615
Jul	5(2018)	Warming	6.15385		Jul	5(2018)	Warming	16.9231
Jul	1(2016)	Control	70.2929		Jul	1(2016)	Control	42.6778
Jul	1(2016)	Control	69.1358		Jul	1(2016)	Control	45.679
Jul	2(2016)	Control	47.6987		Jul	2(2018)	Control	37.6569
Jul	2(2016)	Control	48.954		Jul	2(2018)	Control	37.037
Jul	3(2016)	Control	36.4017		Jul	3(2018)	Control	30.1255
Jul	3(2016)	Control	42.6778		Jul	3(2018)	Control	22.2222
Jul	4(2018)	Control	51.4644		Jul	4(2018)	Control	18.8285
Jul	4(2018)	Control	38.2716		Jul	4(2018)	Control	23.8494
Jul	5(2018)	Control	17.5732		Jul	5(2018)	Control	27.6151
Jul	5(2018)	Control	22.5941		Jul	5(2018)	Control	19.7531
Sep	1(2016)	Warming	49.7409		Sep	1(2016)	Warming	29.5337
Sep	1(2016)	Warming	55.9585		Sep	1(2016)	Warming	35.7513
Sep	2(2016)	Warming	35.7513		Sep	2(2018)	Warming	32.6425
Sep	2(2016)	Warming	17.0984		Sep	2(2018)	Warming	27.9793
Sep	3(2016)	Warming	32.6425		Sep	3(2018)	Warming	32.6425
Sep	3(2016)	Warming	27.9793		Sep	3(2018)	Warming	27.9793
Sep	4(2018)	Warming	23.3161		Sep	4(2018)	Warming	15.544
Sep	4(2018)	Warming	38.8601		Sep	4(2018)	Warming	13.9896
Sep	5(2018)	Warming	4.66321		Sep	5(2018)	Warming	20.2073
Sep	5(2018)	Warming	4.66321		Sep	5(2018)	Warming	23.3161
Sep	1(2016)	Control	83.1683		Sep	1(2016)	Control	74.2574
Sep	1(2016)	Control	95.0495		Sep	1(2016)	Control	49.0099
Sep	2(2016)	Control	32.6733		Sep	2(2018)	Control	28.2178
Sep	2(2016)	Control	35.6436		Sep	2(2018)	Control	26.7327
Sep	3(2016)	Control	44.5545		Sep	3(2018)	Control	17.8218
Sep	3(2016)	Control	43.0693		Sep	3(2018)	Control	22.2772
Sep	4(2018)	Control	32.6733		Sep	4(2018)	Control	29.703
Sep	4(2018)	Control	32.6733		Sep	4(2018)	Control	28.2178
Sep	5(2018)	Control	16.3366		Sep	5(2018)	Control	25.2475
Sep	5(2018)	Control	14.8515		Sep	5(2018)	Control	26.7327
Oct	1(2016)	Warming	91.5		Oct	1(2016)	Warming	48
Oct	1(2016)	Warming	88.5		Oct	1(2016)	Warming	49.5
Oct	2(2016)	Warming	60		Oct	2(2018)	Warming	37.5
Oct	2(2016)	Warming	55.5		Oct	2(2018)	Warming	36
Oct	3(2016)	Warming	63		Oct	3(2018)	Warming	28.5
Oct	3(2016)	Warming	64.5		Oct	3(2018)	Warming	28.5
Oct	4(2018)	Warming	49.5		Oct	4(2018)	Warming	21
Oct	4(2018)	Warming	49.5		Oct	4(2018)	Warming	19.5
Oct	5(2018)	Warming	10.5		Oct	5(2018)	Warming	30
Oct	5(2018)	Warming	10.5		Oct	5(2018)	Warming	30
Oct	1(2016)	Control	146.907		Oct	1(2016)	Control	74.2268
Oct	1(2016)	Control	132.124		Oct	1(2016)	Control	55.9585
Oct	2(2016)	Control	60.3093		Oct	2(2018)	Control	35.567
Oct	2(2016)	Control	66.8394		Oct	2(2018)	Control	45.0777
Oct	3(2016)	Control	49.4845		Oct	3(2018)	Control	35.567
Oct	3(2016)	Control	43.5233		Oct	3(2018)	Control	48.1865
Oct	4(2018)	Control	55.6701		Oct	4(2018)	Control	32.4742
Oct	4(2018)	Control	55.9585		Oct	4(2018)	Control	40.4145
Oct	5(2018)	Control	18.5567		Oct	5(2018)	Control	40.2062
Oct	5(2018)	Control	26.4249		Oct	5(2018)	Control	51.2953
